# Supplementary material for: A LAMP Assay for the Detection of Thecodiplosis japonensis, an Alien Gall Midge Species Pest of Pine Trees
Source: Insects. 2022 Jun 11;13(6):540. doi: 10.3390/insects13060540 (PMC9225623; doi:10.3390/insects13060540)
Supplement: Supplementary file 1 [file insects-13-00540-s001.zip]

Archive with 3 entries (2 files):
- Supplementary Data/
- Supplementary Data/Supplementary File S1 COI sequences used in molecular phylogenetic analysis.txt
- Supplementary Data/Supplementary File S2 COI sequences used in LAMP primers design.txt
