# Supplementary material for: A LAMP Assay for the Detection of Thecodiplosis japonensis, an Alien Gall Midge Species Pest of Pine Trees
Source: Insects. 2022 Jun 11;13(6):540. doi: 10.3390/insects13060540 (PMC9225623; doi:10.3390/insects13060540)
Supplement: Supplementary file 1 [file insects-13-00540-s001.zip › Supplementary Data/Supplementary File S1 COI sequences used in molecular phylogenetic analysis.txt]

>Asphondylia_yushimai_AB085870.1
TTACCTCCATCATTAACTATTTTATTAATAAGAAGAATTATTGAAAATGGAACAGGAACAGGATGAACTATTTATCCTCCTTTATCTTCTATTATTGCTCATAATAGAAGATCAACAGATTTATCAATTTTCTCTCTTCATATTGCTGGAATTTCTTCTATTTTAGGTGCTATTAATTTTATTACTACTATTATTAATATAAAAAATAAATTTATTAAACTAAATGAATTATCACTTTTTATTTGATCAATTTTAATTACTACTATTCTTTTACTTTTATCATTACCAGTTCTTGCAGGAGCAATTACTATATTAATTACTGATCGAAATTTAAATACTTCATTTTTTGATCCT
>Asphondylia_gennadii_AB115576.1
TTACCTCCATCATTAACAATTTTATTAATAAGAAGAATTATTGAAAGAGGGACAGGAACAGGATGAACAGTTTATCCCCCTTTATCCTCAATTATTGCTCATAATAGAAGATCAACAGATTTATCTATTTTTTCACTTCATATTGCTGGTATCTCTTCTATTTTAGGAGCTATTAATTTTATTACTACTATCATTAATATAAAAAATAAATTTATTAAATTAAATGAACTTTCCCTTTTTATTTGATCAATTTTAATTACTACTGTTCTTTTACTTTTATCACTTCCTGTACTTGCAGGAGCAATTACTATATTATTAACTGATCGAAATATTAATACTACATTTTTTGACCCA
>Asphondylia_rosetta_GQ387650.1
TTACCACCTTCATTAACTATTCTTCTAATAAGAAGAATCATTGAAAGAGGAACCGGTACAGGATGAACAGTTTATCCTCCATTATCCTCAATTATTGCACATACAAGAAGATCAACTGATTTATCCATTTTTTCTCTTCATATCGCAGGTATCTCTTCAATTTTAGGAGCTATTAATTTTATTACAACAATCATTAATATAAAAAATAAATTTATTAAATTTAATGAATTATCATTATTTGTATGATCAATTTTAATTACAACTGTTTTACTTTTACTTTCTCTTCCAGTTTTAGCTGGAGCAATTACTATACTTTTAACTGATCGAAATATAAATACTTCATTCTTTGATCCT
>Asphondylia_pilosa_LC164735.1
CTTCCACCTTCATTAACCATTTTATTAATAAGAAGAATTATTGAAGGAGGAACCGGTACAGGATGAACTGTATACCCTCCTTTATCCTCTATTATTGCTCATAATAGTAGATCTCCTGATTTATCTATTTTTTCTCTTCATATTGCTGGTATTTCTTCTATTTTAGGAGCTATTAATTTTATCTCTACAATTTTAAATATAAAAAATAAATTTATTAAATATAATGAATTATCTTTATTTATTTGATCTATTCTTATTACAACTATTTTACTTTTATTATCATTACCTGTATTAGCAGGAGCAATCACTATACTTCTTACAGATCGAAATATAAACACATCTTTTTTTGATCCT
>Asphondylia_capsicicola_LC167140.1
TTACCTCCTTCATTATTATTACTATTATTAAGAAGAATTATTGAAAATGGAACTGGTACAGGATGAACTGTTTATCCTCCTTTATCATCAATTATTGCTCATAATAGAAGATCTGTAGATTTATCTATTTTCTCATTACATATTGCTGGCATTTCATCAATTTTAGGAGCAATTAATTTTATTACTACTATTTTAAATATAAAAAATAAATTTTTAAAAATAAAAGATATATCATTATTTATTTGATCAATTTTAATTACTACAATTTTACTTTTATTATCACTTCCAGTTCTTGCAGGAGCTATTACAATATTATTAATAGACCGAAATTTTAATACAACATTTTTTGATCCT
>Pseudasphondylia_matatabi_AB085873.1
TTACCACCTTCATTATTTTTTCTATTAATAAGAAGAATAGTTGAAAGAGGAACTGGAACAGGATGAACAGTTTACCCCCCTCTTTCATCTATTATCGCTCATAATAGAGCATCTGTAGATATATCTATTTTTTCTCTTCATATTGCAGGAATTTCTTCTATTTTAGGAGCTATTAATTTTATTTCAACAATTATTAATATAAAAAATAAAAATTTAAAATATAATGAACTTTCTTTATTTATTTGATCAATTTTAATTACTACAGTATTACTTTTATTATCTCTACCTGTTTTAGCTGGAGCAATTACAATACTATTAACAGATCGAAATCTAAATACTTCTTTTTTTGATCCT
>Pseudasphondylia_neolitseae_AB334237.1
TTACCTCCAGCATTATTTTTTTTATTAATAAGAAGAACAATTGAAAGAGGAACAGGAACAGGTTGAACTGTTTATCCACCTCTTTCATCAATTATAGCTCATACAAGAGCATCAGTAGATATTTCTATCTTTTCTCTTCATATAGCAGGAATTTCATCAATTATAGGAGCTATTAACTTTATTTCAACAATTATCAATATAATAAATAAAAATTTAAAATTTAATGAATTATCTTTATTTATTTGATCAATTTTTATTACTACTATTCTTCTTCTTCTTTCTTTACCAGTATTAGCCGGAGCAATTACTATACTTTTAACAGATCGAAATTTAAATTCATCATTTTTTGATCCA
>Rhopalomyia_solidaginis_DQ241958.1
TTACCCCCCTCATTAATATTATTATTAATTAGAGGAATAGTAGAAACTGGAACAGGTACAGGATGAACTGTCTACCCCCCCCTATCGTCTAGAATTGCCCACTCAGGAACATCAGTTGATTTTTCAATTTTTTCATTACATATAGCAGGAATTTCATCTATTTTAGGAGCAATTAATTTTATCTCAACTATATTAAATATAAAAATTAAATTTATTAAATTTAATCAAATTTCACTATTTATTTGATCAATTTTAATTACAGCTATTTTATTACTACTATCATTACCAGTATTAGCAGGAGCTATTACTATATTATTAACCGATCGAAATTTAAATACATCTTTTTTTGATCCT
>Rhopalomyia_pomum_GQ387649.1
TTACCTCCTTCTTTTATATTACTATTAATTAGAAGATTAATTGAAAAAGGATCTGGAACAGGATGAACACTATACCCCCCACTATCTTCATCAATTGGTCACATTGGATCATCAGTTGATTTTTCAATTTTTTCTTTACATATTGCAGGTATTTCATCAATTTTAGGAGCTATTAATTTTATTTCAACAATATTAAATATAAAAATTAATTTTATTAAATTAAATCAAATTTCAATTTTTACTTGATCAGTTTTAGTTACAGCAATTTTATTACTTTTATCCTTACCAGTATTAGCTGGAGCAATTACTATATTATTAACAGATCGAAATTTAAATACCTCTTTTTTTGATCCT
>Rhopalomyia_shinjii_AB289627.1
CTACCACCATCTTTAACATTATTATTAATTAGAAGATTAGTAGAAATAGGAACTGGAACAGGATGAACTGTTTATCCTCCATTATCATCTTATATTGCACATACAGGATCATCTGTTGATTTTTCTATTTTTTCATTACATATTGCTGGAATTTCATCAATTTTAGGAGCTATTAATTTTATTTCAACAATATTAAATATAAAAATTAATTTTATTAAATTTGATCAAATTTCACTTTTTACCTGATCTGTATTAATTACAGCAGTTCTTTTACTTTTATCATTACCAGTATTAGCAGGAGCTATTACAATATTATTAACAGATCGAAATTTAAATACTTCATTTTTTGATCCA
>Rhopalomyia_struma_AB162415.1
TTACCTCCTTCTTTAATATTATTATTAATTAGAAGAATAGTTGAAATAGGAACTGGAACAGGATGAACTGTTTATCCACCACTTTCTTCATCAATTGCTCATACAGGGCCATCAGTTGACTTTTCAATTTTTTCATTACATATTGCTGGTATTTCATCAATTTTAGGAGCTATTAATTTTATTTCAACAATATTAAATATAAAAATTAATTTTATTAAATTTGATCAAATTTCATTATTTACATGATCTGTATTAATCACAGCAGTTCTTCTTCTTTTATCATTACCAGTATTAGCAGGTGCAATTACAATATTATTAACTGATCGAAATTTAAATACTTCATTTTTTGATCCA
>Rhopalomyia_foliorum_AB299106.1
TTACCTCCTTCTTTATTATTACTATTAATTAGAAGAATAGTTGAAATAGGAACTGGAACAGGATGAACTGTTTATCCTCCTCTTTCATCATCAATTGCTCATACAGGATCATCAGTTGATTTTTCAATTTTTTCATTACATATTGCTGGTATTTCATCAATTTTAGGAGCTATTAATTTTATTTCAACAATATTAAATATAAAAATTAATTTTATTAAATTTGATCAAATTTCACTTTTTACATGATCTGTTTTAATTACAGCAATTCTTCTTCTTTTATCTTTACCAGTATTAGCAGGTGCTATTACAATATTATTAACTGATCGAAACTTAAATACTTCTTTTTTTGATCCA
>Rhopalomyia_yomogicola_AB299132.1
TTACCTCCTTCTTTATTATTATTATTAATTAGAAGAATAGTTGAAATAGGAACTGGAACAGGATGAACTGTTTATCCTCCACTTTCATCATCAATTGCTCATATAGGATCATCAGTTGATTTTTCAATTTTTTCATTACATATTGCTGGAATTTCATCAATTTTAGGATCTATTAATTTTATTTCAACAATATTAAATATAAAAATTAATTTTATTAAATTTGATCAAATTTCACTTTTTACATGATCTGTATTAATTACAGCAATTCTTCTTCTTTTATCTTTACCAGTATTAGCAGGCGCTATTACAATATTATTAACTGATCGAAATTTAAATACTTCTTTTTTTGATCCA
>Camptomyia_corticalis_JN378587.1
TTACCCCCTTCTTTAACTTTATTATTAATAAGTAGAATTGTAGAATCAGGAACTGGAACAGGATGAACAGTTTACCCTCCTCTATCCTCTACTTTAGCTCATACTGGAACATCAGTTGATTTATCAATTTTTTCACTTCATATAGCAGGGGTATCTTCTATTTTAGGAGCAATTAATTTTATTACTACTATAATTAATATAAATACTAAAATAATTAAATTTGATCAAATTTCTCTTTTTTCATGAGCTGTAATTATTACAGCTACTCTTTTATTACTTTCTTTACCAGTATTAGCAGGAGCTATTACTATACTTTTAACTGATCGAAATTTAAATACTTCATTTTTTGATCCT
>Camptomyia_heterobia_JN378672.1
TTACCCCCCTCTTTAACATTATTATTAATAAGAAGGATTGTAGAATCAGGAACAGGAACAGGTTGAACTGTCTATCCTCCATTATCTTCTACTTTAGCCCATACTGGAACATCAGTTGATTTATCAATTTTTTCTTTACATATAGCTGGAGTTTCTTCAATTTTAGGGGCTATTAATTTTATTACTACAATAATTAATATAAATACTAAAATAATTAAATTTGATCAAATTTCACTATTTTCTTGAGCAGTAATTATTACTGCAACTCTTTTATTATTATCTTTACCAGTTCTAGCAGGAGCTATTACTATACTTTTAACTGATCGAAATTTAAATACTTCATTTTTTGATCCT
>Aedes_aegypti_MW193529.1
CTACCTCCTTCATTGACTCTTCTATTATCAAGCTCAATAGTAGAAAATGGAGCAGGAACTGGGTGAACAGTTTATCCTCCTCTCTCTTCAGGAACAGCTCATGCTGGAGCTTCTGTTGATTTAGCTATTTTTTCTCTTCATTTAGCTGGAATTTCCTCAATTTTAGGGGCAGTAAATTTTATTACAACTGTAATTAATATATGATCGTCAGGAATTACTTTAGATCGACTACCCTTATTTGTTTGATCTGTAGTTATTACAGCTATCTTATTACTTCTTTCTCTTCCTGTTTTAGCTGGAGCTATTACTATGTTATTAACAGACCGAAACTTAAATACATCTTTCTTTGATCCA
>Drosophila_melanogaster_MK795999.1
CTACCTCCTGCTCTTTCTTTACTATTAGTAAGTAGAATAGTTGAAAATGGAGCTGGAACAGGATGAACTGTTTATCCACCTTTATCCGCTGGAATTGCTCATGGTGGAGCTTCAGTTGATTTAGCTATTTTTTCTCTACATTTAGCAGGGATTTCTTCAATTTTAGGAGCTGTAAATTTTATTACAACTGTAATTAATATACGATCAACAGGAATTTCATTAGATCGTATACCTTTATTTGTTTGATCAGTAGTTATTACTGCTTTATTATTATTATTATCACTTCCAGTACTAGCAGGAGCTATTACTATATTATTAACAGATCGAAATTTAAATACATCATTTTTTGACCCA
>Contarinia_caryafloralis
TTACCACCCTCCCTATCTTTATTATTAATTAGAAGAATGATTGAAACAGGAACAGGAACCGGATGAACAGTTTACCCACCTCTTTCATCAATTATTGCCCATACTGGCTCATCAGTAGATTTTTCAATTTTTTCACTTCATATTGCAGGAATTTCTTCTATTTTAGGAGCAATTAATTTTATTTCTACAATATTAAATATAAAAATTAAATTCTTAAATTTTGATCAAATCTCGTTATTTATTTGATCAATTTTAATTACAACTGTTCTATTATTATTATCACTACCAGTTTTAGCAGGTGCAATTACTATATTATTAACAGATCGAAATTTAAACACATCATTTTTTGACCCT
>Thecodiplosis_japonensis
CTTCCCCCCTCTATTTCTTTATTATTAATTAGAAGAATAGTTGAAACAGGAACAGGAACAGGATGAACTGTTTATCCTCCTCTTTCTTCAATTATTGCTCATACTAGAACATCTGTAGATTTTTCAATTTTTTCTTTACATATTGCAGGAATTTCATCAATTTTAGGAGCAATTAATTTTATTTCAACAATAATAAATATAAAAATTAAATTTTTAAAATTTGATCAAATTTCATTATTTATTTGATCTATTATAATTACAACAATTCTACTTTTACTTTCTTTACCTGTATTAGCAGGAGCAATTACTATATTATTAACTGATCGAAATTTTAATACTTCATTTTTTGATCCT
>Thecodiplosis_sp
TTACCTCCCTCTCTTACTTTATTATTAATTAGAAGAATAGTAGAAACAGGAACAGGAACAGGTTGAACTGTTTATCCACCTCTTTCTTCAATTATTGCTCATACTGGTTCATCAGTAGATTTTTCAATTTTTTCATTACATATTGCAGGAATTTCATCAATTTTAGGAGCTATTAATTTTATTTCTACTATATTAAATATAAAAATTAATTATTTAAAATTTGATCAAATTTCTTTATTTATTTGATCAATTTTTATTACTACAATTCTTCTTCTACTTTCTTTACCTGTTTTAGCTGGAGCAATTACTATATTATTAACAGATCGAAATTTAAATACTTCATTTTTTGATCCA
