# Supplementary material for: A LAMP Assay for the Detection of Thecodiplosis japonensis, an Alien Gall Midge Species Pest of Pine Trees
Source: Insects. 2022 Jun 11;13(6):540. doi: 10.3390/insects13060540 (PMC9225623; doi:10.3390/insects13060540)
Supplement: Supplementary file 1 [file insects-13-00540-s001.zip › Supplementary Data/Supplementary File S2 COI sequences used in LAMP primers design.txt]

>Thecodiplosis_japonensis
CGTTTAGAATTAAGTTCTGTATCTAATTTAATTGGTAATGATCAAATTTATAATGTAATT
GTTACAGCTCATGCTTTTATTATAATTTTTTTTATAGTAATACCTATTTTAATTGGAGGA
TTTGGAAATTGATTAATTCCCATTATATTAGGAGCTCCTGATATGGCATTTCCACGAATA
AATAATATAAGATTTTGATTACTTCCCCCCTCTATTTCTTTATTATTAATTAGAAGAATA
GTTGAAACAGGAACAGGAACAGGATGAACTGTTTATCCTCCTCTTTCTTCAATTATTGCT
CATACTAGAACATCTGTAGATTTTTCAATTTTTTCTTTACATATTGCAGGAATTTCATCA
ATTTTAGGAGCAATTAATTTTATTTCAACAATAATAAATATAAAAATTAAATTTTTAAAA
TTTGATCAAATTTCATTATTTATTTGATCTATTATAATTACAACAATTCTACTTTTACTT
TCTTTACCTGTATTAGCAG
>Mayetiola_destructor_GQ387648.1
CGAATGGAATTAAGAGGCATTAATAATTTTATTGGTAATGATCAAATTTATAATGTAATC
GTAACTGCTCATGCATTTATTATAATTTTTTTTATAGTTATGCCTATTTTAATTGGTGGA
TTTGGTAACTGATTAATTCCTATCATATTAGGAGCACCAGATATAGCATTTCCACGAATA
AATAATTTAAGATTTTGATTTTTGCCCCCTTCTCTTATATTATTATTAATTAGAAGATTA
GTTGAAATAGGAACCGGAACAGGATGAACGGTATATCCTCCTTTGTCTTCATCAATTGCC
CATACTGGCTCATCTGTTGATTTTTCAATTTTTTCATTACATATTGCTGGTATTTCTTCT
ATTTTAGGAGCTATTAATTTTATTTCAACAATATTAAATATAAAAATTAAATTTATTAAA
TTTGATCAAATCTCACTTTTTACATGATCTGTTTTAATTACTGCTGTACTTCTTCTTTTA
TCTTTACCAGTTCTTGCAG
>Rhopalomyia_pomum_GQ387649.1 
CGAATAGAATTAAGAAAAATTTTAAATTTAATTAATAATGGTCATATTTATAACGTTATT
GTTACTGCTCATGCTTTTATTATAATTTTTTTTATAATTATACCAATTTTAATTGGGGGA
TTTGGAAATTGATTAATTCCTATAATATTAGGAGCTCCAGATATAGCATTCCCACGTATA
AATAATTTAAGATTTTGATTTTTACCTCCTTCTTTTATATTACTATTAATTAGAAGATTA
ATTGAAAAAGGATCTGGAACAGGATGAACACTATACCCCCCACTATCTTCATCAATTGGT
CACATTGGATCATCAGTTGATTTTTCAATTTTTTCTTTACATATTGCAGGTATTTCATCA
ATTTTAGGAGCTATTAATTTTATTTCAACAATATTAAATATAAAAATTAATTTTATTAAA
TTAAATCAAATTTCAATTTTTACTTGATCAGTTTTAGTTACAGCAATTTTATTACTTTTA
TCCTTACCAGTATTAGCTG
>Thecodiplosis_sp.
CGTTTAGAACTTAGATCAACATGTAATCTAATTGGAAATGATCAAATTTATAATGTTATT
GTAACAGCTCATGCTTTTATTATAATTTTTTTTATAGTTATACCAATTTTAATTGGAGGA
TTTGGAAATTGATTAATTCCAATTATATTAGGAGCTCCTGATATAGCTTTTCCACGAATA
AATAATATAAGATTTTGATTATTACCTCCCTCTCTTACTTTATTATTAATTAGAAGAATA
GTAGAAACAGGAACAGGAACAGGTTGAACTGTTTATCCACCTCTTTCTTCAATTATTGCT
CATACTGGTTCATCAGTAGACTTTTCAATTTTTTCATTACATATTGCAGGAATTTCATCA
ATTTTAGGAGCTATTAATTTTATTTCTACTATATTAAATATAAAAATTAATTATTTAAAA
TTTGATCAAATTTCTTTATTTATTTGATCAATTTTTATTACTACAATTCTTCTTCTACTT
TCTTTACCTGTTTTAGCTG
>Contarinia_jongi_KX008373.1 
CGTTTAGAATTAAGTTCAATTTCAAATTTAATTGGAAATGATCAAATTTATAATGTAATT
GTCACAGCTCATGCATTTATTATAATTTTTTTTATAGTTATACCTATTTTAATTGGAGGA
TTTGGAAATTGATTAATCCCTATTATATTAGGAGCTCCTGATATAGCTTTCCCCCGAATA
AATAATATAAGATTTTGATTACTACCCCCCTCAATTTCTTTATTATTAATTAGAAGAATA
GTAGAAACAGGAACAGGAACTGGTTGAACTGTTTATCCACCTCTTTCTTCAATTATTGCT
CATACAGGAACATCAGTAGACTTTTCAATTTTTTCTTTACATATTGCAGGAATTTCTTCA
ATTTTAGGAGCAATTAACTTTATTTCTACTATATTAAATATAAAAATTAATTTTTTAAAA
TTTGATCAAATTTCATTATTTATTTGATCAATTTTAATTACAACTGTTCTTCTTTTATTA
TCTTTACCAGTTTTAGCTG
>Contarinia_maculipennis_MG859918.1
CGTTTAGAACTAAGATCAATTTCTAATTTAATTGGAAATGATCAAATTTATAATGTAATT
GTTACTGCTCATGCTTTTATTATAATTTTTTTTATAGTTATACCTATTTTAATTGGAGGA
TTTGGAAATTGATTAATTCCCATTATATTAGGAGCCCCAGATATAGCTTTTCCACGAATA
AATAATATAAGATTTTGATTACTACCTCCATCAATTTCATTACTTTTAATTAGAAGAATA
GTAGAAACAGGAACAGGAACAGGATGAACTGTTTATCCTCCTCTTTCTTCTATTATTGCT
CATACAGGAACATCTGTAGATTTTTCTATTTTTTCTTTACATATTGCAGGAATTTCATCA
ATTTTAGGAGCTATTAATTTTATTTCAACAATAATTAATATAAAAATTAAATATTTAAAA
TTTGATCAAATTTCTTTATTTATTTGATCAATTTTAATTACAACGATTCTTCTTTTATTA
TCTCTTCCAGTTCTAGCAG
>Schizomyia_humuli_MK410931.1
CGTTTAGAATTAAGATATATTTCTAATTTAATTGGAAATGATCAAAATTATAATGTAATT
GTAACTGCTCATGCTTTTATTATAATTTTTTTTATAGTTATACCAATTTTAATTGGAGGA
TTTGGGAATTGATTAATTCCAATTATATTAGGTGCTCCTGATATAGCATTCCCACGAATA
AATAATATAAGATTTTGATTACTTCCTCCTTCTATTTCTTTATTATTAATTAGAAGATTA
GTTGAAACAGGAACAGGAACAGGATGAACAGTATATCCTCCTCTTTCTTCTATTATTGCT
CATACAGGAACATCTGTTGATTTTTCTATTTTCTCTCTTCATATTGCAGGAATTTCATCA
ATTTTAGGAGCAATTAATTTTATTTCTACAATATTAAATATAAAAATTAAATTTTTAAAA
TTTGATCAAATTTCTTTATTTATTTGATCAATTTTAATTACAACAATTCTTTTACTTCTA
TCTTTACCTGTATTAGCAG
>Prodiplosis_longifila_KM350196.1
CGATTAGAATTAAGTACTATCTCTAATTTAATTGGTAATGATCAAATTTATAATGTAATT
GTTACTGCTCATGCTTTTATTATAATTTTTTTTATAGTTATACCAATTTTAATTGGAGGA
TTTGGAAATTGATTAATTCCAATTATATTAGGAGCACCTGATATAGCATTCCCACGAATA
AATAACATAAGATTTTGATTATTACCCCCTTCTCTATCTTTATTATTAATTAGAAGAATA
GTAGAAACAGGAACTGGTACAGGTTGAACAGTTTACCCTCCACTATCTTCTATTATTGCT
CATACAGGAACATCTGTAGATTTTTCTATTTTTTCTTTACATATTGCAGGTATTTCTTCT
ATTTTAGGAGCAATTAATTTTATTTCTACAATATTAAATATAAAAATTAAATTTTTAAAA
TTTGATCAAATTTCTTTATTTATTTGATCAATTTTAATTACAACAGTTTTACTTTTACTT
TCATTACCTGTATTAGCTG
>Orseolia_oryzae_KM888183.1 
CGGTTAGAATTAAGAACTGTATCTAATATAATTGGAAACGATCAAATTTATAATGTTATT
GTAACTGCTCATGCAATTATTATAATTTTTTTTATAGTTATACCAATTTTAATTGGAGGA
TTTGGAAACTGATTAATTCCTATTATATTAGGAGCTCCAGATATAGCATTTCCACGAATA
AATAATATAAGATTATGATTATTACCTCCATCTTTAATTTTATTATTAATCAGTAGAATA
GTAGAAACAGGTACAGGAACTGGATGAACAATTTACCCTCCCTTATCCTCTTCTATTGCT
CATACAGGTTCTTCTGTAGATTTTTCAATTTTTTCATTACATATTGCCGGAATTTCATCT
ATTTTAGGAGCTATTAATTTTATTTCAACAATATTAAACATAAAAATTAAATTTTTAAAA
TTTGATCAAATTTCTTTATTTATTTGATCAATTTTAATTACTACAATTTTATTATTATTA
TCATTACCTGTATTAGCAG
>Asphondylia_rosetta_GQ387650.1 
CGTTTCGAATTAATAACTACTAATAATTTAATCTTAAACAATCAAATTTATAATGTTATT
GTTACAGCTCATGCATTTATTATAATTTTTTTTATAATTATCCCCATTATAATTGGAGGA
TTTGGAAATNGACTAGTACCCATTATATTAGGTGCTCCTGATATAGCTTTCCCTCGATTA
AACAATATAAGATTTTGATTATTACCACCTTCATTAACTATTCTTCTAATAAGAAGAATC
ATTGAAAGAGGAACCGGTACAGGATGAACAGTTTATCCTCCATTATCCTCAATTATTGCA
CATACAAGAAGATCAACTGATTTATCCATTTTTTCTCTTCATATCGCAGGTATCTCTTCA
ATTTTAGGAGCTATTAATTTTATTACAACAATCATTAATATAAAAAATAAATTTATTAAA
TTTAATGAATTATCATTATTTGTATGATCAATTTTAATTACAACTGTTTTACTTTTACTT
TCTCTTCCAGTTTTAGCTG
>Bradysia_amoena_GQ387651.1 
CGTGCTGAACTAGGGTGTCCTAATGCTCTAATTGGGGACGATCAAATTTATAATGTAATT
GTAACAGCCCATGCTTTTATTATAATTTTTTTTATAGTAATACCTATTATAATTGGGGGG
TTTGGAAACTGACTAGTCCCATTAATATTAAGAGCCCCTGATATAGCTTTTCCGCGATTA
AATAATATAAGATTTTGACTTTTACCCCCCTCATTAACTTTATTATTAACTAGAAGATTA
GTAGAAAGAGGGACAGGGACAGGGTGAACTGTTTATCCCCCTCTGTCGTCAACAATTTCC
CATTCTGGGGCATCAGTTGATTTATCAATTTTTTCACTTCACTTAGCAGGTATTTCCTCA
ATTTTAGGAGCAGTAAATTTTATTTCAACTATTATTAATATACGGGCCCCCGGAATATCG
TTTGATAAAATGCCTTTATTTATCTGATCAGTATTAATTACAGCTATTCTTTTATTATTA
TCATTACCCGTATTAGCAG
